# Supplementary material for: Integrating combining ability and multivariate analysis for the selection of superior tomato hybrids
Source: Front Plant Sci. 2026 Apr 10;17:1788062. doi: 10.3389/fpls.2026.1788062 (PMC13106503; doi:10.3389/fpls.2026.1788062)
Supplement: Supplementary file 1 [file DataSheet1.csv]

Dialectical analysis
MALE	FEMALE	RPT	LL	LW	ID	IL	FS	PF	SSC/TA	NFP	YPP	EYLD
1	1	1	30.00	25.00	4.00	25.00	1.48	14.36	8.62	114.67	34.40	79.06
1	1	2	31.00	23.00	4.00	26.00	1.52	9.05	9.82	95.00	28.50	64.79
1	1	3	30.50	24.00	3.00	14.00	1.48	5.40	10.98	77.00	23.10	37.06
1	2	1	35.00	26.25	5.00	27.00	1.24	4.86	9.47	91.33	27.40	61.12
1	2	2	36.00	25.50	5.00	19.00	1.39	5.79	9.35	88.33	26.50	51.08
1	2	3	34.00	27.00	5.00	25.00	1.25	5.94	10.75	98.00	29.40	53.07
1	3	1	36.50	28.00	5.00	27.00	1.30	7.97	9.64	84.00	25.20	65.51
1	3	2	37.00	26.50	5.00	23.00	1.10	6.79	11.45	77.67	23.30	42.60
1	3	3	39.00	25.00	6.00	23.00	1.11	7.42	11.25	86.33	25.90	57.42
1	4	1	41.00	39.00	6.00	21.00	1.23	8.49	8.47	89.00	26.70	65.50
1	4	2	42.00	40.00	5.00	22.00	1.25	7.34	8.23	78.00	23.40	51.43
1	4	3	41.50	39.50	6.00	24.00	1.25	8.82	7.66	99.67	29.90	82.71
1	5	1	30.00	30.50	3.00	21.00	1.65	4.84	9.94	93.67	28.10	36.57
1	5	2	31.00	29.00	3.00	25.00	1.26	6.85	8.26	85.33	25.60	47.07
1	5	3	32.00	32.00	5.00	28.00	1.28	6.23	9.66	72.67	21.80	40.10
2	1	1	41.00	41.00	3.00	21.00	1.86	8.88	10.21	73.00	21.90	48.74
2	1	2	43.00	42.00	3.50	21.00	1.51	6.02	8.96	84.33	25.30	35.93
2	1	3	43.00	42.50	3.00	24.00	1.46	5.72	8.49	39.00	11.70	33.94
2	2	1	32.00	34.50	5.00	33.00	1.33	4.86	9.68	80.00	24.00	61.70
2	2	2	31.50	33.25	5.00	34.00	1.28	10.81	10.00	73.67	22.10	53.89
2	2	3	32.00	32.00	5.00	33.00	1.34	6.87	7.50	82.33	24.70	59.17
2	3	1	32.50	23.00	4.00	22.00	1.33	4.42	10.20	100.67	30.20	66.31
2	3	2	34.00	25.00	3.00	14.00	1.34	9.40	10.20	62.00	18.60	38.33
2	3	3	33.60	24.00	4.00	31.00	1.21	6.13	10.85	40.33	12.10	17.83
2	4	1	43.00	39.00	5.00	26.00	1.32	9.17	9.41	76.67	23.00	78.32
2	4	2	42.00	38.50	5.00	27.00	1.29	12.36	9.15	83.33	25.00	86.03
2	4	3	41.00	37.80	5.00	28.00	1.31	12.10	8.13	74.67	22.40	67.10
2	5	1	37.00	30.00	5.00	30.00	1.17	10.58	10.18	62.67	18.80	50.10
2	5	2	36.00	29.50	4.00	26.00	1.18	8.45	12.75	77.67	23.30	47.58
2	5	3	35.50	29.00	3.00	24.00	1.17	7.00	24.17	73.00	21.90	54.07
3	1	1	39.00	41.00	4.00	33.00	1.53	17.45	12.00	75.33	22.60	67.44
3	1	2	38.50	39.00	5.00	28.00	1.22	7.16	10.34	93.67	28.10	54.71
3	1	3	38.00	40.00	5.00	28.00	1.31	6.14	9.82	85.67	25.70	53.30
3	2	1	40.50	37.50	4.00	32.00	1.34	7.97	8.95	76.67	23.00	74.02
3	2	2	38.70	39.00	3.50	28.00	1.33	15.03	9.13	80.00	24.00	54.86
3	2	3	41.00	36.00	4.00	20.00	1.36	4.62	16.06	76.33	22.90	68.44
3	3	1	37.50	36.50	4.00	32.00	1.12	13.80	11.59	87.33	26.20	82.60
3	3	2	36.00	37.00	5.00	28.00	1.35	12.36	12.00	74.33	22.30	62.77
3	3	3	39.00	36.00	5.00	30.00	1.22	5.79	12.97	69.33	20.80	44.18
3	4	1	41.50	38.00	5.00	20.00	1.26	10.92	9.79	51.33	15.40	53.71
3	4	2	43.00	37.00	5.00	26.00	1.26	14.31	8.89	54.00	16.20	62.81
3	4	3	40.00	37.50	5.00	27.00	1.31	6.80	8.91	37.00	11.10	46.09
3	5	1	34.50	32.00	4.00	24.00	1.24	11.17	10.91	70.00	21.00	53.11
3	5	2	36.00	33.00	4.00	21.00	1.32	12.68	10.00	63.00	18.90	61.14
3	5	3	33.00	32.50	3.00	18.00	1.33	8.39	10.67	69.33	20.80	59.46
4	1	1	37.50	37.00	4.00	30.00	1.55	8.90	10.21	77.00	23.10	84.92
4	1	2	38.00	35.00	4.00	31.00	1.56	16.01	11.25	67.00	20.10	77.78
4	1	3	39.00	36.00	4.00	28.00	1.36	12.48	9.35	79.67	23.90	64.72
4	2	1	39.00	38.00	5.00	28.00	1.13	8.72	7.65	103.33	31.00	40.65
4	2	2	36.50	37.50	4.00	28.00	1.29	9.07	9.11	100.00	30.00	63.19
4	2	3	38.00	36.00	5.00	29.00	1.23	5.68	10.00	72.33	21.70	59.71
4	3	1	38.00	30.00	5.00	28.00	1.18	16.44	8.77	94.00	28.20	72.14
4	3	2	39.00	31.60	5.00	28.00	1.13	10.13	9.52	75.67	22.70	61.84
4	3	3	40.00	32.00	5.00	28.00	1.26	9.76	10.20	97.00	29.10	59.23
4	4	1	37.00	28.00	6.00	26.00	1.20	9.44	8.72	72.67	21.80	61.29
4	4	2	36.00	29.00	5.00	27.00	1.28	13.26	8.42	51.57	15.50	50.91
4	4	3	36.50	28.50	4.00	26.00	1.25	16.90	7.68	83.33	25.00	75.31
4	5	1	36.50	26.50	5.00	27.00	1.23	10.94	9.81	69.00	20.70	79.42
4	5	2	35.00	25.00	4.00	27.00	1.26	13.75	8.81	64.00	19.20	70.96
4	5	3	38.00	27.00	4.00	28.00	1.29	9.73	8.42	66.67	20.00	57.35
One-way analysis of variance and mean comparison test
GEN	TRAT	RPT	LL	LW	ID	IL	FS	PF	SSC/TA	NFP	YPP	EYLD
H1	1	1	30.00	25.00	4.00	25.00	1.48	14.36	8.62	114.67	34.40	79.06
H1	1	2	31.00	23.00	4.00	26.00	1.52	9.05	9.82	95.00	28.50	64.79
H1	1	3	30.50	24.00	3.00	14.00	1.48	5.40	10.98	77.00	23.10	37.06
H2	2	1	35.00	26.25	5.00	27.00	1.24	4.86	9.47	91.33	27.40	61.12
H2	2	2	36.00	25.50	5.00	19.00	1.39	5.79	9.35	88.33	26.50	51.08
H2	2	3	34.00	27.00	5.00	25.00	1.25	5.94	10.75	98.00	29.40	53.07
H3	3	1	36,50	28.00	5.00	27.00	1.30	7.97	9.64	84.00	25.20	65.51
H3	3	2	37.00	26.50	5.00	23.00	1.10	6.79	11.45	77.67	23.30	42.60
H3	3	3	39.00	25.00	6.00	23.00	1.11	7.42	11.25	86.33	25.90	57.42
H4	4	1	41.00	39.00	6.00	21.00	1.23	8.49	8.47	89.00	26.70	65.50
H4	4	2	42.00	40.00	5.00	22.00	1.25	7.34	8.23	78.00	23.40	51.43
H4	4	3	41.50	39.50	6.00	24.00	1.25	8.82	7.66	99.67	29.90	82.71
H5	5	1	30.00	30.50	3.00	21.00	1.65	4.84	9.94	93.67	28.10	36.57
H5	5	2	31.00	29.00	3.00	25.00	1.26	6.85	8.26	85.33	25.60	47.07
H5	5	3	32.00	32.00	5.00	28.00	1.28	6.23	9.66	72.67	21.80	40.10
H6	6	1	41.00	41.00	3.00	21.00	1.86	8.88	10.21	73.00	21.90	48.74
H6	6	2	43.00	42.00	3.50	21.00	1.51	6.02	8.96	84.33	25.30	35.93
H6	6	3	43.00	42.50	3.00	24.00	1.46	5.72	8.49	39.00	11.70	33.94
H7	7	1	32.00	34.50	5.00	33.00	1.33	4.86	9.68	80.00	24.00	61.70
H7	7	2	31.50	33.25	5.00	34.00	1.28	10.81	10.00	73.67	22.10	53.89
H7	7	3	32.00	32.00	5.00	33.00	1.34	6.87	7.50	82.33	24.70	59.17
H8	8	1	32.50	23.00	4.00	22.00	1.33	4.42	10.20	100.67	30.20	66.31
H8	8	2	34.00	25.00	3.00	14.00	1.34	9.40	10.20	62.00	18.60	38.33
H8	8	3	33.60	24.00	4.00	31.00	1.21	6.13	10.85	40.33	12.10	17.83
H9	9	1	43.00	39.00	5.00	26.00	1.32	9.17	9.41	76.67	23.00	78.32
H9	9	2	42.00	38.50	5.00	27.00	1.29	12.36	9.15	83.33	25.00	86.03
H9	9	3	41.00	37.80	5.00	28.00	1.31	12.10	8.13	74.67	22.40	67.10
H10	10	1	37.00	30.00	5.00	30.00	1.17	10.58	10.18	62.67	18.80	50.10
H10	10	2	36.00	29.50	4.00	26.00	1.18	8.45	12.75	77.67	23.30	47.58
H10	10	3	35.50	29.00	3.00	24.00	1.17	7.00	24.17	73.00	21.90	54.07
H11	11	1	39.00	41.00	4.00	33.00	1.53	17.45	12.00	75.33	22.60	67.44
H11	11	2	38.50	39.00	5.00	28.00	1.22	7.16	10.34	93.67	28.10	54.71
H11	11	3	38.00	40.00	5.00	28.00	1.31	6.14	9.82	85.67	25.70	53.30
H12	12	1	40.50	37.50	4.00	32.00	1.34	7.97	8.95	76.67	23.00	74.02
H12	12	2	38.70	39.00	3.50	28.00	1.33	15.03	9.13	80.00	24.00	54.86
H12	12	3	41.00	36.00	4.00	20.00	1.36	4.62	16.06	76.33	22.90	68.44
H13	13	1	37.50	36.50	4.00	32.00	1.12	13.80	11.59	87.33	26.20	82.60
H13	13	2	36.00	37.00	5.00	28.00	1.35	12.36	12.00	74.33	22.30	62.77
H13	13	3	39.00	36.00	5.00	30.00	1.22	5.79	12.97	69.33	20.80	44.18
H14	14	1	41.50	38.00	5.00	20.00	1.26	10.92	9.79	51.33	15.40	53.71
H14	14	2	43.00	37.00	5.00	26.00	1.26	14.31	8.89	54.00	16.20	62.81
H14	14	3	40.00	37.50	5.00	27.00	1.31	6.80	8.91	37.00	11.10	46.09
H15	15	1	34.50	32.00	4.00	24.00	1.24	11.17	10.91	70.00	21.00	53.11
H15	15	2	36.00	33.00	4.00	21.00	1.32	12.68	10.00	63.00	18.90	61.14
H15	15	3	33.00	32.50	3.00	18.00	1.33	8.39	10.67	69.33	20.80	59.46
H16	16	1	37.50	37.00	4.00	30.00	1.55	8.90	10.21	77.00	23.10	84.92
H16	16	2	38.00	35.00	4.00	31.00	1.56	16.01	11.25	67.00	20.10	77.78
H16	16	3	39.00	36.00	4.00	28.00	1.36	12.48	9.35	79.67	23.90	64.72
H17	17	1	39.00	38.00	5.00	28.00	1.13	8.72	7.65	103.33	31.00	40.65
H17	17	2	36.50	37.50	4.00	28.00	1.29	9.07	9.11	100.00	30.00	63.19
H17	17	3	38.00	36.00	5.00	29.00	1.23	5.68	10.00	72.33	21.70	59.71
H18	18	1	38.00	30.00	5.00	28.00	1.18	16.44	8.77	94.00	28.20	72.14
H18	18	2	39.00	31.60	5.00	28.00	1.13	10.13	9.52	75.67	22.70	61.84
H18	18	3	40.00	32.00	5.00	28.00	1.26	9.76	10.20	97.00	29.10	59.23
H19	19	1	37.00	28.00	6.00	26.00	1.20	9.44	8.72	72.67	21.80	61.29
H19	19	2	36.00	29.00	5.00	27.00	1.28	13.26	8.42	51.57	15.50	50.91
H19	19	3	36.50	28.50	4.00	26.00	1.25	16.90	7.68	83.33	25.00	75.31
H20	20	1	36.50	26.50	5.00	27.00	1.23	10.94	9.81	69.00	20.70	79.42
H20	20	2	35.00	25.00	4.00	27.00	1.26	13.75	8.81	64.00	19.20	70.96
H20	20	3	38.00	27.00	4.00	28.00	1.29	9.73	8.42	66.67	20.00	57.35
L1	21	1	33.00	23.50	5.00	24.00	1.32	8.27	11.30	50.33	15.10	32.07
L1	21	2	35.00	24.00	5.50	23.00	1.22	10.66	9.78	86.00	25.80	58.89
L1	21	3	34.00	23.00	5.00	25.00	1.30	4.00	9.77	53.67	16.10	31.26
L2	22	1	33.00	45.25	4.00	15.00	1.19	11.20	13.08	30.33	9.10	29.49
L2	22	2	32.00	41.50	3.00	22.00	1.19	12.30	8.94	26.67	8.00	25.00
L2	22	3	34.00	49.00	4.00	24.00	1.20	13.46	8.78	71.67	21.50	54.01
L3	23	1	39.00	27.00	4.50	26.00	1.52	4.93	18.61	34.00	10.20	25.62
L3	23	2	37.50	26.00	4.50	28.00	1.59	4.62	16.90	22.67	6.80	20.66
L3	23	3	36.00	28.00	4.00	30.00	1.56	17.56	14.29	46.00	13.80	43.77
L4	24	1	39.00	49.00	4.00	29.00	1.05	12.93	10.63	80.67	24.20	47.02
L4	24	2	37.50	39.50	4.00	26.00	0.96	13.69	13.06	43.00	12.90	55.04
L4	24	3	36.00	44.25	5.00	24.00	1.15	8.19	8.94	56.33	16.90	55.97
L5	25	1	36.00	35.00	2.50	23.00	1.82	5.42	7.59	67.00	20.10	18.55
L5	25	2	36.50	34.00	2.00	12.00	1.83	6.32	7.80	104.67	31.40	21.79
L5	25	3	37.00	33.00	2.00	21.00	1.47	8.69	9.97	90.33	27.10	46.86
L6	26	1	30.00	27.00	4.00	26.00	1.49	5.30	15.22	71.33	21.40	32.53
L6	26	2	32.00	29.00	5.00	23.00	1.57	5.22	14.79	59.67	17.90	24.85
L6	26	3	31.00	25.00	5.00	24.00	1.64	6.27	14.08	66.67	20.00	28.67
L7	27	1	23.50	14.00	3.00	25.00	1.33	5.22	12.36	46.67	14.00	9.83
L7	27	2	22.00	15.00	3.00	31.00	1.32	5.99	11.23	74.33	22.30	20.37
L7	27	3	25.00	13.00	2.50	25.00	1.25	5.44	12.16	36.67	11.00	9.59
L8	28	1	36.00	34.50	4.50	24.00	1.39	7.02	9.35	39.33	11.80	31.98
L8	28	2	38.00	33.00	5.50	27.00	1.42	7.72	8.37	41.00	13.30	11.03
L8	28	3	37.00	36.00	5.50	29.00	1.44	7.96	8.54	22.67	6.80	15.99
L9	29	1	26.00	15.50	4.00	15.00	1.33	6.98	9.12	50.67	15.20	24.54
L9	29	2	26.50	14.00	4.00	19.00	1.33	8.44	9.32	37.00	11.10	15.07
L9	29	3	27.00	17.00	4.00	26.00	1.32	6.42	8.64	124.67	37.40	82.67
TEST	30	1	38.00	37.00	4.00	30.00	1.45	8.28	8.75	44.67	13.40	82.24
TEST	30	2	35.00	38.00	4.00	31.00	1.43	5.81	9.51	47.33	14.20	100.74
TEST	30	3	32.00	36.00	4.00	27.00	1.47	4.96	7.87	50.67	15.20	51.93
MGIDI
GEN	TRAT	RPT	LL (d)	LW (a)	ID (a)	IL (d)	FS (a)	PF (a)	SSC/TA (a)	NFP (a)	YPP (a)	EYLD (a)
H1	1	1	30.00	25.00	4.00	25.00	1.48	14.36	8.62	114.67	34.40	79.06
H1	1	2	31.00	30.00	4.00	26.00	1.52	9.05	9.82	95.00	28.50	64.79
H1	1	3	29.00	21.00	3.00	14.00	1.48	5.40	10.98	77.00	23.10	37.06
H2	2	1	32.00	24.00	5.00	27.00	1.24	4.86	9.47	91.33	27.40	61.12
H2	2	2	36.00	32.00	5.00	19.00	1.39	5.79	9.35	88.33	26.50	51.08
H2	2	3	34.00	27.00	5.00	25.00	1.25	5.94	10.75	98.00	29.40	53.07
H3	3	1	33.00	28.00	5.00	27.00	1.30	7.97	9.64	84.00	25.20	65.51
H3	3	2	37.00	24.00	5.00	23.00	1.10	6.79	11.45	77.67	23.30	42.60
H3	3	3	36.00	25.00	6.00	23.00	1.11	7.42	11.25	86.33	25.90	57.42
H4	4	1	41.00	39.00	6.00	21.00	1.23	8.49	8.47	89.00	26.70	65.50
H4	4	2	42.00	40.00	5.00	22.00	1.25	7.34	8.23	78.00	23.40	51.43
H4	4	3	37.00	30.00	6.00	24.00	1.25	8.82	7.66	99.67	29.90	82.71
H5	5	1	30.00	20.00	3.00	21.00	1.65	4.84	9.94	93.67	28.10	36.57
H5	5	2	28.00	29.00	3.00	25.00	1.26	6.85	8.26	85.33	25.60	47.07
H5	5	3	32.00	32.00	5.00	28.00	1.28	6.23	9.66	72.67	21.80	40.10
H6	6	1	33.00	41.00	3.00	21.00	1.86	8.88	10.21	73.00	21.90	48.74
H6	6	2	43.00	42.00	3.50	21.00	1.51	6.02	8.96	84.33	25.30	35.93
H6	6	3	43.00	42.00	3.00	24.00	1.46	5.72	8.49	39.00	11.70	33.94
H7	7	1	32.00	29.00	5.00	33.00	1.33	4.86	9.68	80.00	24.00	61.70
H7	7	2	37.00	37.00	5.00	34.00	1.28	10.81	10.00	73.67	22.10	53.89
H7	7	3	32.00	32.00	5.00	33.00	1.34	6.87	7.50	82.33	24.70	59.17
H8	8	1	31.00	23.00	4.00	22.00	1.33	4.42	10.20	100.67	30.20	66.31
H8	8	2	34.00	25.00	3.00	14.00	1.34	9.40	10.20	62.00	18.60	38.33
H8	8	3	31.00	30.00	4.00	31.00	1.21	6.13	10.85	40.33	12.10	17.83
H9	9	1	43.00	39.00	5.00	26.00	1.32	9.17	9.41	76.67	23.00	78.32
H9	9	2	39.00	39.00	5.00	27.00	1.29	12.36	9.15	83.33	25.00	86.03
H9	9	3	41.00	31.00	5.00	28.00	1.31	12.10	8.13	74.67	22.40	67.10
H10	10	1	37.00	30.00	5.00	30.00	1.17	10.58	10.18	62.67	18.80	50.10
H10	10	2	36.00	40.00	4.00	26.00	1.18	8.45	12.75	77.67	23.30	47.58
H10	10	3	35.00	29.00	3.00	24.00	1.17	7.00	24.17	73.00	21.90	54.07
H11	11	1	39.00	41.00	4.00	33.00	1.53	17.45	12.00	75.33	22.60	67.44
H11	11	2	35.00	39.00	5.00	28.00	1.22	7.16	10.34	93.67	28.10	54.71
H11	11	3	38.00	23.00	5.00	28.00	1.31	6.14	9.82	85.67	25.70	53.30
H12	12	1	41.00	42.00	4.00	32.00	1.34	7.97	8.95	76.67	23.00	74.02
H12	12	2	37.00	31.00	3.50	28.00	1.33	15.03	9.13	80.00	24.00	54.86
H12	12	3	41.00	36.00	4.00	20.00	1.36	4.62	16.06	76.33	22.90	68.44
H13	13	1	32.00	40.00	4.00	32.00	1.12	13.80	11.59	87.33	26.20	82.60
H13	13	2	36.00	37.00	5.00	28.00	1.35	12.36	12.00	74.33	22.30	62.77
H13	13	3	39.00	36.00	5.00	30.00	1.22	5.79	12.97	69.33	20.80	44.18
H14	14	1	35.00	38.00	5.00	20.00	1.26	10.92	9.79	51.33	15.40	53.71
H14	14	2	43.00	37.00	5.00	26.00	1.26	14.31	8.89	54.00	16.20	62.81
H14	14	3	40.00	30.00	5.00	27.00	1.31	6.80	8.91	37.00	11.10	46.09
H15	15	1	41.00	32.00	4.00	24.00	1.24	11.17	10.91	70.00	21.00	53.11
H15	15	2	36.00	33.00	4.00	21.00	1.32	12.68	10.00	63.00	18.90	61.14
H15	15	3	33.00	29.00	3.00	18.00	1.33	8.39	10.67	69.33	20.80	59.46
H16	16	1	37.00	37.00	4.00	30.00	1.55	8.90	10.21	77.00	23.10	84.92
H16	16	2	38.00	35.00	4.00	31.00	1.56	16.01	11.25	67.00	20.10	77.78
H16	16	3	39.00	31.00	4.00	28.00	1.36	12.48	9.35	79.67	23.90	64.72
H17	17	1	39.00	39.00	5.00	28.00	1.13	8.72	7.65	103.33	31.00	40.65
H17	17	2	36.00	33.00	4.00	28.00	1.29	9.07	9.11	100.00	30.00	63.19
H17	17	3	38.00	36.00	5.00	29.00	1.23	5.68	10.00	72.33	21.70	59.71
H18	18	1	38.00	30.00	5.00	28.00	1.18	16.44	8.77	94.00	28.20	72.14
H18	18	2	35.00	30.00	5.00	28.00	1.13	10.13	9.52	75.67	22.70	61.84
H18	18	3	40.00	32.00	5.00	28.00	1.26	9.76	10.20	97.00	29.10	59.23
H19	19	1	37.00	28.00	6.00	26.00	1.20	9.44	8.72	72.67	21.80	61.29
H19	19	2	36.00	29.00	5.00	27.00	1.28	13.26	8.42	51.57	15.50	50.91
H19	19	3	41.00	37.00	4.00	26.00	1.25	16.90	7.68	83.33	25.00	75.31
H20	20	1	40.00	39.00	5.00	27.00	1.23	10.94	9.81	69.00	20.70	79.42
H20	20	2	35.00	25.00	4.00	27.00	1.26	13.75	8.81	64.00	19.20	70.96
H20	20	3	38.00	27.00	4.00	28.00	1.29	9.73	8.42	66.67	20.00	57.35
P144	21	1	33.00	28.00	5.00	24.00	1.32	8.27	11.30	50.33	15.10	32.07
P144	21	2	35.00	24.00	5.50	23.00	1.22	10.66	9.78	86.00	25.80	58.89
P144	21	3	29.00	23.00	5.00	25.00	1.30	4.00	9.77	53.67	16.10	31.26
P156	22	1	36.00	34.00	4.00	15.00	1.19	11.20	13.08	30.33	9.10	29.49
P156	22	2	32.00	27.00	3.00	22.00	1.19	12.30	8.94	26.67	8.00	25.00
P156	22	3	34.00	49.00	4.00	24.00	1.20	13.46	8.78	71.67	21.50	54.01
P241	23	1	39.00	23.00	4.50	26.00	1.52	4.93	18.61	34.00	10.20	25.62
P241	23	2	31.00	26.00	4.50	28.00	1.59	4.62	16.90	22.67	6.80	20.66
P241	23	3	36.00	28.00	4.00	30.00	1.56	17.56	14.29	46.00	13.80	43.77
P121	24	1	39.00	49.00	4.00	29.00	1.05	12.93	10.63	80.67	24.20	47.02
P121	24	2	28.00	23.00	4.00	26.00	0.96	13.69	13.06	43.00	12.90	55.04
P121	24	3	36.00	30.00	5.00	24.00	1.15	8.19	8.94	56.33	16.90	55.97
P174	25	1	36.00	35.00	2.50	23.00	1.82	5.42	7.59	67.00	20.10	18.55
P174	25	2	32.00	29.00	2.00	12.00	1.83	6.32	7.80	104.67	31.40	21.79
P174	25	3	37.00	33.00	2.00	21.00	1.47	8.69	9.97	90.33	27.10	46.86
P390	26	1	30.00	22.00	4.00	26.00	1.49	5.30	15.22	71.33	21.40	32.53
P390	26	2	32.00	29.00	5.00	23.00	1.57	5.22	14.79	59.67	17.90	24.85
P390	26	3	29.00	25.00	5.00	24.00	1.64	6.27	14.08	66.67	20.00	28.67
P115	27	1	29.00	22.00	3.00	25.00	1.33	5.22	12.36	46.67	14.00	9.83
P115	27	2	22.00	15.00	3.00	31.00	1.32	5.99	11.23	74.33	22.30	20.37
P115	27	3	25.00	13.00	2.50	25.00	1.25	5.44	12.16	36.67	11.00	9.59
P255	28	1	36.00	25.00	4.50	24.00	1.39	7.02	9.35	39.33	11.80	31.98
P255	28	2	38.00	33.00	5.50	27.00	1.42	7.72	8.37	41.00	13.30	11.03
P255	28	3	43.00	36.00	5.50	29.00	1.44	7.96	8.54	22.67	6.80	15.99
P230	29	1	26.00	12.00	4.00	15.00	1.33	6.98	9.12	50.67	15.20	24.54
P230	29	2	31.00	14.00	4.00	19.00	1.33	8.44	9.32	37.00	11.10	15.07
P230	29	3	27.00	17.00	4.00	26.00	1.32	6.42	8.64	124.67	37.40	82.67
C1	30	1	38.00	29.00	4.00	30.00	1.45	8.28	8.75	44.67	13.40	82.24
C1	30	2	41.00	38.00	4.00	31.00	1.43	5.81	9.51	47.33	14.20	100.74
C1	30	3	32.00	36.00	4.00	27.00	1.47	4.96	7.87	50.67	15.20	51.93
